# Supplementary material for: Factors Associated with COVID-19 Vaccine Intentions among South Carolina Residents
Source: Vaccines (Basel). 2022 Jun 14;10(6):942. doi: 10.3390/vaccines10060942 (PMC9227016; doi:10.3390/vaccines10060942)
Supplement: Supplementary file 1 [file vaccines-10-00942-s001.zip]

Archive with 1 entries (1 files):
- vaccines-1761884-supplementary.pdf
